# Supplementary material for: Global and Regional Differences in Brain Anatomy of Young Children Born Small for Gestational Age
Source: PLoS One. 2011 Sep 13;6(9):e24116. doi: 10.1371/journal.pone.0024116 (PMC3172224; doi:10.1371/journal.pone.0024116)
Supplement: Table S1 — Characteristics of subgroup of right handed children (n = 48). Data (except gender and handedness) are presented as mean (± standard deviation); p-value<0.05 is considered significant, p-values between 0.05 and 0.10 are reported. *weight for length SD. Abbreviations: AGA: appropriate for gestational age; SGA+ small for gestational age with postnatal catch up growth; SGA−: small for gestational age without postnatal catch up growth; SD: standard deviation; ns: not significant. (XLS) [file pone.0024116.s005.xls]

## Sheet: Table1
Table S1 Characteristics of subgroup of right handed children (n=48)
					Main effect subgroup analysis (AGAvsSGA+vsSGA-)
	AGA (N=17)	SGA
		SGA+ (N=18)	SGA- (N=13)	SGA total group (N=31)	F value	p value
Gender (boys:girls)	9:8	9:9	8:5	17:14		ns
Gestational age in weeks	39.5 (1.8)	38.7 (1.7)	39.5 (1.8)	39.0 (1.8)	1.2	ns
Birth weight in grams	3522 (562)	2225 (317)	2504 (483)	2343 (412)	37.3	< 0.0001
Birth weight SD	0.4 (0.9)	-2.6 (0.3)	-2.4 (0.4)	-2.5 (0.4)	134.7	< 0.0001
Head circumference SD at birth	0.0 (0.7)	-1.2 (0.6)	-0.9 (1.0)	-1.1 (0.8)	8.2	0.001
Age at MRI investigation in years	5.9 (1.0)	5.8 (0.9)	5.7 (1.0)	5.7(0.9)	0.2	ns
Length at MRI investigation in cm	118.0 (9.2)	116.3 (6.7)	102.6 (6.2)	110.5 (9.4)	17.4	< 0.0001
Length SD at MRI investigation	-0.1 (0.9)	-0.3 (0.8)	-3.0 (0.3)	-1.4 (1.5)	64.9	< 0.0001
Weight at MRI investigation in kilograms	22.2 (6.5)	20.1 (3.9)	14.9 (1.7)	17.8 (4.0)	9.3	< 0.0001
Weight SD at MRI investigation*	-0.2 (0.7)	-0.7 (1.2)	-1.2 (0.8)	-0.9 (1.1)	4.4	0.02
Head circumference at MRI investigation in cm	51.9 (1.6)	51.2 (1.1)	48.9 (1.5)	50.3 (1.7)	16.5	< 0.0001
Head circumference SD at MRI investigation	0.4 (0.7)	-0.1 (0.6)	-1.4 (0.9)	-0.6 (1.1)	22.5	< 0.0001
Legend: data (except gender and handedness) are presented as mean (± standard deviation); p-value< 0.05 is considered significant, p-values between 0.05 and 0.10 are reported. *weight for length SD.
Abbreviations: AGA: appropriate for gestational age; SGA+ small for gestational age with postnatal catch up growth; SGA-: small for gestational age without postnatal catch up growth; SD: standard deviation; ns: not significant.
