# Supplementary material for: Global and Regional Differences in Brain Anatomy of Young Children Born Small for Gestational Age
Source: PLoS One. 2011 Sep 13;6(9):e24116. doi: 10.1371/journal.pone.0024116 (PMC3172224; doi:10.1371/journal.pone.0024116)
Supplement: Table S2 — Global cerebral and cerebellar measures in right handed small for gestational age and appropriate for gestational age children (n = 48). Data are presented as mean (± standard deviation); p-value<0.05 is considered significant, p-values between 0.05 and 0.1 are reported; *: results of cerebellar measures should be interpreted with caution due to restricted resolution of MRI settings. Abbreviations: AGA: appropriate for gestational age; SGA+ small for gestational age with postnatal catch up growth; SGA−: small for gestational age without postnatal catch up growth; R: right hemisphere; L:left hemisphere; ns: not significant. (XLS) [file pone.0024116.s006.xls]

## Sheet: Table2debieetal
Table S2 Global cerebral and cerebellar measures in right handed small for gestational age and appropriate for gestational age children (n=48)
						Main effect AGA vs SGA		Main effect subgroup analysis (AGA vs SGA+ vs SGA-)		AGA vs SGA+	AGA vs SGA-	SGA+ vs SGA-	Polynomial trend analysis
		AGA	SGA			F-value	p-value
			SGA+	SGA-	SGA total			F-value	p-value	p-value	p-value	p-value	p-value
Total cerebral volume in cm3		976.46 (89.32)	893.28 (74.85)	875.20 (83.67)	886.71 (77.83)	14.9	< 0.0001	7.2	0.002	0.012	0.004	ns	0.001
Cerebral measures
	Cortical grey matter volume R in cm3	272 (23)	253 (26)	254 (24)	254 (25)	6.6	0.014	3.0	0.06	ns	ns	ns	0.049
	Cortical grey matter volume L in cm3	273 (26)	251 (22)	255 (26)	253 (23)	8.2	0.006	3.8	0.03	0.04	ns	ns	0.046
	White matter volume R in cm3	209 (26)	186 (19)	176 (19)	181 (19)	20.8	< 0.0001	11.4	< 0.0001	0.005	< 0.0001	ns	< 0.0001
	White matter volume L in cm3	208 (26)	184 (19)	176 (18)	181 (19)	20.5	< 0.0001	11.0	< 0.0001	0.004	< 0.0001	ns	< 0.0001
	Cortical surface area R in cm2	881 (84)	780 (67)	777 (72)	779 (68)	25.3	< 0.0001	11.9	< 0.0001	< 0.0001	0.001	ns	< 0.0001
	Cortical surface area L in cm2	878 (83)	775 (64)	776 (66)	775 (64)	26.9	< 0.0001	12.7	< 0.0001	< 0.0001	0.001	ns	< 0.0001
	Caudate nucleus R in cm3	4.00 (0.49)	3.71 (0.39)	3.61 (0.48)	3.67 (0.43)	5.3	0.026	2.5	0.091	ns	ns	ns	0.043
	Caudate nucleus L in cm3	3.90 (0.35)	3.61 (0.47)	3.52 (0.44)	3.57 (0.45)	6.2	0.017	3.03	0.059	ns	0.087	ns	0.029
	Globus pallidum R in cm3	1.80 (0.17)	1.69 (0.16)	1.48 (0.20)	1.60 (0.20)	10.9	0.002	11.7	< 0.0001	ns	< 0.0001	0.007	< 0.0001
	Globus pallidum L in cm3	1.80 (0.29)	1.69 (0.16)	1.48 (0.28)	1.60 (0.24)	5.7	0.021	5.7	0.006	ns	0.005	0.07	0.002
	Putamen R in cm3	6.09 (0.65)	5.65 (0.64)	5.34 (0.68)	5.51 (0.67)	8.0	0.007	5.1	0.011	ns	0.009	ns	0.003
	Putamen L in cm3	6.35 (0.86)	5.97 (0.65)	5.67 (0.78)	5.84 (0.71)	4.4	0.043	2.7	0.079	ns	0.078	ns	0.026
	Thalamus R in cm3	7.28 (0.71)	7.00 (0.48)	7.02 (0.51)	6.86 (0.62)	4.4	0.042	3.5	0.039	ns	0.035	ns	0.012
	Thalamus L in cm3	7.38 (0.69)	7.09 (0.51)	6.63 (0.81)	6.90 (0.68)	4.9	0.032	4.2	0.022	ns	0.018	ns	0.006
	Hippocampus R in cm3	4.05 (0.49)	3.88 (0.28)	3.78 (0.23)	3.84 (0.26)	3.7	0.060	2.4	ns	ns	ns	ns	0.038
	Hippocampus L in cm3	3.79 (0.42)	3.71 (0.27)	3.67 (0.33)	3.69 (0.329)	0.6	ns	0.6	ns	ns	ns	ns	ns
	Amygdala R in cm3	1.65 (0.27)	1.56 (0.24)	1.53 (0.19)	1.55 (0.22)	1.7	ns	0.8	ns	ns	ns	ns	ns
	Amygdala L in cm3	1.66 (0.23)	1.59 (0.23)	1.59 (0.23)	1.59 (0.23)	0.7	ns	2.8	ns	ns	ns	ns	ns
Cerebellar measures*
	Grey matter volume R in cm3	55.35 (6.79)	52.65 (4.60)	48.70 (5.04)	50.99 (5.11)	8.7	0.005	7.9	0.001	ns	0.001	0.041	< 0.0001
	Grey matter volume L in cm3	54.87 (6.80)	52.88 (4.74)	48.27 (5.07)	50.95 (5.32)	6.5	0.015	7.5	0.002	ns	0.002	0.021	0.001
	White matter volume R in cm3	11.96 (1.71)	10.16 (0.79)	9.28 (1.50)	9.79 (1.20)	29.7	< 0.0001	17.2	< 0.0001	0.001	< 0.0001	ns	< 0.0001
	White matter volume L in cm3	11.76 (1.89)	10.20 (0.91)	9.20 (1.31)	9.78 (1.19)	23.2	< 0.0001	14.6	< 0.0001	0.005	< 0.0001	0.092	< 0.0001
Legend:data are presented as mean (± standard deviation); p-value< 0.05 is considered significant, p-values between 0.05 and 0.1 are reported; *: results of cerebellar measures should be interpreted with caution due to restricted resolution of MRI settings.
Abbreviations: AGA: appropriate for gestational age; SGA+ small for gestational age with postnatal catch up growth; SGA-: small for gestational age without postnatal catch up growth; R: right hemisphere; L:left hemisphere; ns: not significant.
