# Supplementary material for: Global and Regional Differences in Brain Anatomy of Young Children Born Small for Gestational Age
Source: PLoS One. 2011 Sep 13;6(9):e24116. doi: 10.1371/journal.pone.0024116 (PMC3172224; doi:10.1371/journal.pone.0024116)
Supplement: Table S3 — Regions with thicker cortex (Talairach coordinates) in SGA− children compared to AGA children (righthanded children, n = 48). Cortical areas showing significant group interactions (cluster-wise correction for multiple comparisons thresholded at p<0.05) between AGA vs SGA− (AGA vs SGA+ not significant). * Regions refer to regions in Figure 2C. Abbreviations: AGA: appropriate for gestational age; SGA+ small for gestational age with postnatal catch up growth; SGA−: small for gestational age without postnatal catch up growth. (XLS) [file pone.0024116.s007.xls]

## Sheet: Blad1
Table S3 Regions with thicker cortex (Talairach coordinates) in SGA- children compared to AGA children (righthanded children, n=48).
	Region*	Anatomical region	x	y	z
AGA vs SGA-
	a	Superior frontal	-9,7	51,4	14,8
	b	Superior frontal	-6,8	33,7	44,7
	c	Superior frontal	8,7	66,1	5,9
Legend: Cortical areas showing significant group interactions (cluster-wise correction for multiple comparisons thresholded at p<0.05) between AGA vs SGA- (AGA vs SGA+ not significant). * Regions refer to regions in Figure 2C.
Abbreviations: AGA: appropriate for gestational age; SGA+ small for gestational age with postnatal catch up growth; SGA-: small for gestational age without postnatal catch up growth.
